# Supplementary material for: Next-Generation Genome Sequencing of Sedum plumbizincicola Sheds Light on the Structural Evolution of Plastid rRNA Operon and Phylogenetic Implications within Saxifragales
Source: Plants (Basel). 2019 Sep 29;8(10):386. doi: 10.3390/plants8100386 (PMC6843225; doi:10.3390/plants8100386)
Supplement: Supplementary file 1 [file plants-08-00386-s001.zip]

Archive with 3 entries (2 files):
- plants-592576 supplementary/
- plants-592576 supplementary/Table S1.docx
- plants-592576 supplementary/Table S2.docx
